# Supplementary material for: FXR Activation Accelerates Early Phase of Osteoblast Differentiation Through COX-2-PGE2-EP4 Axis in BMP-2-Induced Mouse Mesenchymal Stem Cells
Source: Molecules. 2024 Dec 27;30(1):58. doi: 10.3390/molecules30010058 (PMC11722014; doi:10.3390/molecules30010058)
Supplement: Supplementary file 1 [file molecules-30-00058-s001.zip]

Archive with 1 entries (1 files):
- molecules-3342796-supplementary.pdf
